# Supplementary material for: Novel pyroptosis-associated genes signature for predicting the prognosis of sarcoma and validation
Source: Biosci Rep. 2022 Dec 9;42(12):BSR20221053. doi: 10.1042/BSR20221053 (PMC9742515; doi:10.1042/BSR20221053)
Supplement: Supplementary File [file BSR-2022-1053_supp1.zip]

Archive with 2 entries (2 files):
- BSR-2022-1053_suppSD1.csv
- BSR-2022-1053_suppSD2.xlsx
