# Supplementary material for: Novel pyroptosis-associated genes signature for predicting the prognosis of sarcoma and validation
Source: Biosci Rep. 2022 Dec 9;42(12):BSR20221053. doi: 10.1042/BSR20221053 (PMC9742515; doi:10.1042/BSR20221053)
Supplement: Supplementary File [file BSR-2022-1053_supp1.zip › BSR-2022-1053_suppSD1.csv]

sample	time	status	riskScore	Age	marginStatus	metastaticDiagnosis	tumorDepth	Gender	group
TCGA-3B-A9HJ-01	1104	0	-0.0346176574643467	68	NA	NO	NA	Male	low
TCGA-3B-A9HL-01	599	1	1.37622419490241	67	Positive	YES	NA	Male	high
TCGA-3B-A9HO-01	959	0	0.184022400708015	75	Positive	NO	NA	Male	low
TCGA-3B-A9HP-01	1627	1	0.637684255711244	57	Positive	YES	NA	Female	low
TCGA-3B-A9HQ-01	2085	0	-0.259195049718936	66	Negative	NO	NA	Female	low
TCGA-3B-A9HR-01	2694	1	0.489207167083047	38	Negative	YES	NA	Female	low
TCGA-3B-A9HS-01	1366	1	1.83729301705903	60	Negative	YES	NA	Male	high
TCGA-3B-A9HT-01	1665	0	0.472392339207667	53	Negative	NO	NA	Male	low
TCGA-3B-A9HU-01	768	0	-0.0840217898125177	53	Negative	YES	NA	Female	low
TCGA-3B-A9HV-01	437	1	0.620976727376718	48	Negative	YES	NA	Female	low
TCGA-3B-A9HX-01	1303	0	0.224935303477692	70	Negative	NO	NA	Female	low
TCGA-3B-A9HY-01	314	0	0.727293933107278	49	Negative	NO	Superficial	Male	low
TCGA-3B-A9HZ-01	1170	0	-0.190161672363071	66	Positive	YES	NA	Male	low
TCGA-3B-A9I0-01	1096	0	-0.217220323275758	33	Negative	YES	NA	Male	low
TCGA-3B-A9I1-01	567	1	1.24189451564299	56	Negative	YES	NA	Female	high
TCGA-3B-A9I3-01	808	0	0.754081543805393	62	Positive	NO	NA	Male	high
TCGA-3R-A8YX-01	17	1	1.2581612217175	66	Positive	YES	NA	Male	high
TCGA-DX-A1KU-01	427	1	2.72044260784637	82	NA	NA	Deep	Male	high
TCGA-DX-A1KW-01	995	1	2.15435579167441	67	NA	NA	Deep	Male	high
TCGA-DX-A1KX-01	2087	0	0.865563087305289	67	NA	NA	Deep	Female	high
TCGA-DX-A1KY-01	391	1	1.07713732811497	66	NA	NA	Deep	Male	high
TCGA-DX-A1KZ-01	1372	0	0.513859951484057	66	NA	NA	Deep	Male	low
TCGA-DX-A1L0-01	564	1	0.640995171377078	58	NA	NA	Deep	Male	low
TCGA-DX-A1L1-01	1649	1	0.169483138190499	60	NA	NA	Deep	Male	low
TCGA-DX-A1L2-01	2586	0	0.354708729278568	78	NA	NA	Deep	Male	low
TCGA-DX-A1L3-01	1020	1	0.773615017582785	60	NA	NA	Deep	Female	high
TCGA-DX-A1L4-01	2036	0	0.644137705446899	60	NA	NA	Deep	Male	low
TCGA-DX-A23R-01	2271	0	1.70589578563358	55	NA	NA	Deep	Female	high
TCGA-DX-A23T-01	160	1	0.3172531774001	40	NA	NA	Deep	Female	low
TCGA-DX-A23U-01	2324	1	0.787209472846479	81	NA	NA	Deep	Male	high
TCGA-DX-A23V-01	2034	1	0.510351488356455	57	NA	NA	Deep	Female	low
TCGA-DX-A23Y-01	191	1	0.512277542995872	80	NA	NA	Deep	Male	low
TCGA-DX-A23Z-01	846	1	1.6950690814586	74	NA	NA	Deep	Male	high
TCGA-DX-A240-01	1834	0	1.43087909722456	51	NA	NA	Superficial	Male	high
TCGA-DX-A2IZ-01	261	0	2.0202463273205	60	Negative	NA	Deep	Male	high
TCGA-DX-A2J0-01	295	1	-0.330393054868384	61	NA	NA	Deep	Male	low
TCGA-DX-A2J1-01	2901	0	0.293942232761182	53	Positive	NA	Deep	Male	low
TCGA-DX-A2J4-01	2408	0	0.344215535451759	60	NA	NA	Deep	Male	low
TCGA-DX-A3LS-01	275	1	2.05377091854756	78	NA	NA	Deep	Female	high
TCGA-DX-A3LT-01	1492	0	0.784398230848944	62	Negative	NA	Deep	Male	high
TCGA-DX-A3LU-01	2641	0	0.107775309267996	60	Positive	NA	Deep	Male	low
TCGA-DX-A3LW-01	4150	0	0.902118211079549	43	Positive	NA	Deep	Male	high
TCGA-DX-A3LY-01	1017	0	0.631293903550278	66	Negative	NA	Deep	Male	low
TCGA-DX-A3M1-01	1359	0	1.01773402252428	79	Positive	NA	Deep	Male	high
TCGA-DX-A3M2-01	1055	0	0.726912348070011	59	Positive	NA	Deep	Male	low
TCGA-DX-A3U5-01	969	0	1.0923066897228	52	Positive	NA	Deep	Male	high
TCGA-DX-A3U6-01	1088	1	0.357298386544399	63	Negative	NA	Deep	Female	low
TCGA-DX-A3U7-01	1552	1	0.510065481051466	67	Negative	NA	Superficial	Male	low
TCGA-DX-A3U8-01	138	1	1.18478272266385	43	NA	NA	Deep	Male	high
TCGA-DX-A3U9-01	456	1	1.65569899580679	84	NA	NA	Deep	Male	high
TCGA-DX-A3UA-01	325	1	1.81851127795019	47	NA	NA	Deep	Female	high
TCGA-DX-A3UB-01	2247	0	0.81795889513658	54	Negative	NA	Deep	Male	high
TCGA-DX-A3UC-01	2085	0	0.105166261388604	37	Negative	NA	Deep	Female	low
TCGA-DX-A3UD-01	1534	0	0.91016463602188	56	Negative	NA	Deep	Male	high
TCGA-DX-A3UE-01	1061	1	0.343423922763334	66	NA	NA	Deep	Female	low
TCGA-DX-A3UF-01	2599	1	0.838963059194025	65	Positive	NA	Deep	Female	high
TCGA-DX-A48J-01	296	1	-0.358036288008872	44	NA	NA	Deep	Male	low
TCGA-DX-A48K-01	1399	0	0.620426113798731	65	Negative	NA	Deep	Male	low
TCGA-DX-A48L-01	738	1	1.07012267191356	49	NA	NA	Deep	Female	high
TCGA-DX-A48N-01	1073	0	1.44096003370629	47	Positive	NA	Deep	Male	high
TCGA-DX-A48O-01	1605	0	-0.025704752074706	63	Negative	NA	Deep	Female	low
TCGA-DX-A48P-01	1400	0	0.390307552116283	54	Negative	NA	Deep	Female	low
TCGA-DX-A48R-01	805	0	0.261645625087018	41	Positive	NA	Deep	Male	low
TCGA-DX-A48U-01	3310	0	-0.613104341386919	57	Negative	NA	Deep	Male	low
TCGA-DX-A6B7-01	1143	0	0.242614068641627	55	Negative	NO	Deep	Male	low
TCGA-DX-A6B8-01	485	1	1.90167336147805	80	Positive	YES	Deep	Male	high
TCGA-DX-A6B9-01	1138	0	0.503938317856079	45	Negative	NO	Deep	Female	low
TCGA-DX-A6BA-01	2515	0	0.507956177702882	53	Negative	YES	Deep	Female	low
TCGA-DX-A6BB-01	1105	0	0.313127093033074	74	Positive	NO	Deep	Male	low
TCGA-DX-A6BE-01	881	0	0.407378752135012	77	Negative	NO	Deep	Male	low
TCGA-DX-A6BF-01	972	0	0.40487842435452	82	Positive	NO	Deep	Female	low
TCGA-DX-A6BG-01	1121	0	0.859296746007032	51	Negative	NO	Deep	Male	high
TCGA-DX-A6BH-01	821	0	1.21780368654481	34	Positive	NO	Deep	Male	high
TCGA-DX-A6YQ-01	93	1	1.05212373627739	86	Negative	NO	Deep	Female	high
TCGA-DX-A6YR-01	1247	0	0.94710673954613	75	Negative	NO	Deep	Male	high
TCGA-DX-A6YS-01	2381	0	0.401982517263157	61	Negative	NO	Deep	Male	low
TCGA-DX-A6YT-01	2044	0	0.546118102266645	31	Negative	NO	Superficial	Female	low
TCGA-DX-A6YU-01	1045	0	1.02705757839229	50	Negative	NO	Deep	Female	high
TCGA-DX-A6YV-01	1536	1	0.896825470570356	74	Negative	YES	Deep	Male	high
TCGA-DX-A6YX-01	513	1	0.885661841845878	68	Negative	YES	Superficial	Female	high
TCGA-DX-A6YZ-01	2625	0	0.00247923396161876	59	Negative	NO	Superficial	Male	low
TCGA-DX-A6Z0-01	1953	1	0.877998733790929	78	Positive	NO	Deep	Female	high
TCGA-DX-A6Z2-01	3079	0	-0.40479176355558	82	Positive	NO	Deep	Female	low
TCGA-DX-A7EF-01	648	1	1.83089274547641	88	Positive	YES	Deep	Female	high
TCGA-DX-A7EI-01	1049	1	0.787275440972221	78	Positive	NO	Deep	Female	high
TCGA-DX-A7EL-01	2291	0	0.0648250721782488	56	Positive	YES	Deep	Female	low
TCGA-DX-A7EM-01	1892	0	0.0974721986083502	61	Positive	NO	Deep	Male	low
TCGA-DX-A7EN-01	923	0	1.07682285220077	53	Positive	NO	Deep	Female	high
TCGA-DX-A7EO-01	4627	0	0.76745713100378	20	Negative	NO	Deep	Female	high
TCGA-DX-A7EQ-01	897	1	0.861867792487237	72	Negative	YES	Deep	Male	high
TCGA-DX-A7ER-01	1466	1	0.983267859824387	69	Negative	NO	Deep	Male	high
TCGA-DX-A7ES-01	610	0	0.291539981632896	50	Positive	NO	Deep	Female	low
TCGA-DX-A7ET-01	463	0	0.30216432792202	71	Negative	NO	Deep	Male	low
TCGA-DX-A7EU-01	721	0	0.772668748347268	79	Negative	NO	Deep	Female	high
TCGA-DX-A8BG-01	546	0	0.144617716518714	83	Negative	YES	Deep	Female	low
TCGA-DX-A8BH-01	439	1	0.587911961273503	86	Positive	NO	Deep	Male	low
TCGA-DX-A8BJ-01	284	1	1.31211231239938	76	Negative	NO	Deep	Male	high
TCGA-DX-A8BK-01	1885	0	0.729566288500281	61	Negative	NO	Deep	Female	low
TCGA-DX-A8BL-01	1373	0	0.000835875449957424	59	Negative	NO	Deep	Male	low
TCGA-DX-A8BM-01	1456	0	0.740014887190184	60	Negative	NO	Deep	Male	low
TCGA-DX-A8BN-01	1161	0	0.913174462242636	78	Positive	NO	Deep	Female	high
TCGA-DX-A8BO-01	1240	0	0.170925238581218	67	Positive	NO	Deep	Female	low
TCGA-DX-A8BP-01	428	0	0.350104719921856	85	Positive	YES	Deep	Male	low
TCGA-DX-A8BQ-01	1579	0	0.694499798450194	63	Negative	NO	Superficial	Male	low
TCGA-DX-A8BR-01	4573	0	0.517513206610294	63	Negative	NO	Deep	Female	low
TCGA-DX-A8BS-01	850	1	1.17257818645016	68	Positive	NO	Deep	Female	high
TCGA-DX-A8BT-01	1230	0	0.808458273314697	63	Positive	NO	Deep	Female	high
TCGA-DX-A8BU-01	1116	1	0.740869096344296	58	Positive	YES	Deep	Male	low
TCGA-DX-A8BV-01	1845	1	0.399846920963309	57	Negative	YES	Deep	Male	low
TCGA-DX-A8BX-01	591	1	1.18989660979164	52	Negative	YES	Deep	Male	high
TCGA-DX-A8BZ-01	200	1	0.63863298170266	78	Positive	YES	Deep	Female	low
TCGA-DX-AATS-01	35	1	2.11038622788981	72	Positive	NO	Deep	Male	high
TCGA-DX-AB2E-01	541	0	1.68466582269186	60	Positive	YES	Deep	Male	high
TCGA-DX-AB2F-01	365	0	1.27221453515494	76	Positive	NO	Deep	Female	high
TCGA-DX-AB2G-01	478	0	0.765587701116329	36	Negative	NO	Deep	Male	high
TCGA-DX-AB2H-01	482	0	1.53519563640206	80	Negative	NO	Deep	Female	high
TCGA-DX-AB2J-01	1235	1	1.05307644224962	71	Positive	NO	Deep	Female	high
TCGA-DX-AB2L-01	2007	0	0.800857284697899	35	Positive	NO	Deep	Male	high
TCGA-DX-AB2O-01	2619	0	0.934785486930099	78	Negative	NO	Superficial	Female	high
TCGA-DX-AB2P-01	367	1	0.801753742577511	79	Negative	YES	Deep	Male	high
TCGA-DX-AB2Q-01	2030	0	1.20099037823502	65	Negative	YES	Deep	Female	high
TCGA-DX-AB2S-01	280	0	0.056834787496784	53	Negative	NO	Deep	Female	low
TCGA-DX-AB2T-01	2369	0	0.387897259428521	54	Negative	YES	Deep	Female	low
TCGA-DX-AB2V-01	3241	0	0.943232825934183	81	Negative	NO	Superficial	Male	high
TCGA-DX-AB2W-01	3238	0	0.148504810059867	62	Negative	NO	Deep	Female	low
TCGA-DX-AB2X-01	404	1	0.471253951925817	73	Negative	YES	Deep	Female	low
TCGA-DX-AB2Z-01	1533	0	0.998999789251414	87	Negative	NO	Deep	Female	high
TCGA-DX-AB30-01	695	1	1.76482903455785	53	Negative	YES	Deep	Female	high
TCGA-DX-AB32-01	3102	0	-0.0153384970520006	51	Negative	NO	Deep	Male	low
TCGA-DX-AB35-01	928	0	1.71274414883886	65	Negative	NO	Deep	Male	high
TCGA-DX-AB36-01	1825	1	1.31980714108221	86	Positive	NO	Deep	Male	high
TCGA-DX-AB37-01	2575	1	-0.248355874235681	73	Negative	NO	Deep	Female	low
TCGA-DX-AB3A-01	978	1	1.16444479341765	80	Negative	YES	Deep	Male	high
TCGA-DX-AB3B-01	1548	0	0.560554293549781	28	Negative	NO	Deep	Female	low
TCGA-DX-AB3C-01	2169	0	0.441414127482127	27	Positive	YES	Deep	Male	low
TCGA-FX-A2QS-01	1495	0	0.796887863871017	61	Negative	NO	Deep	Female	high
TCGA-FX-A3NJ-01	947	0	0.292772078266643	54	Negative	NA	Deep	Male	low
TCGA-FX-A3NK-01	505	0	0.806447830719318	53	Negative	NA	Deep	Male	high
TCGA-FX-A3RE-01	660	0	1.65750251493885	65	NA	NO	NA	Female	high
TCGA-FX-A3TO-01	618	0	1.08864974448758	87	Positive	NA	Deep	Male	high
TCGA-FX-A48G-01	605	1	0.280768897237169	56	NA	NA	Deep	Female	low
TCGA-FX-A76Y-01	471	0	-0.141292279610122	49	Negative	NO	Deep	Female	low
TCGA-FX-A8OO-01	245	1	0.92763617921571	31	Negative	NO	Deep	Female	high
TCGA-HB-A2OT-01	2057	0	1.39617783788082	78	Negative	NO	Deep	Female	high
TCGA-HB-A3L4-01	1061	1	1.26992655829042	46	Negative	YES	Deep	Female	high
TCGA-HB-A3YV-01	139	1	2.00002142526071	75	Positive	NO	Deep	Male	high
TCGA-HB-A43Z-01	1126	0	0.275053095567179	58	Negative	NA	Deep	Female	low
TCGA-HB-A5W3-01	384	1	0.258622755010239	58	Negative	YES	Deep	Female	low
TCGA-HS-A5N7-01	1013	0	0.181474568828368	67	Negative	NO	Superficial	Female	low
TCGA-HS-A5N8-01	22	1	1.66792715094086	69	NA	NA	Deep	Female	high
TCGA-HS-A5N9-01	1585	0	0.554148878747576	58	Negative	NO	Deep	Female	low
TCGA-HS-A5NA-01	298	0	1.04763995844294	65	NA	NO	Deep	Female	high
TCGA-IE-A3OV-01	2448	1	0.231011041815966	42	Negative	YES	Deep	Male	low
TCGA-IE-A4EH-01	819	0	0.956213699773397	35	Negative	NO	NA	Female	high
TCGA-IE-A4EI-01	594	0	0.0916450546405327	67	Negative	NO	NA	Female	low
TCGA-IE-A4EJ-01	98	0	0.0493617594515332	84	Positive	NA	NA	Female	low
TCGA-IE-A4EK-01	42	0	0.0187150713711184	54	Positive	NO	NA	Male	low
TCGA-IE-A6BZ-01	605	0	1.3468684346311	65	Negative	NO	Deep	Female	high
TCGA-IF-A3RQ-01	1129	1	0.300298100475575	70	Negative	NO	Deep	Female	low
TCGA-IF-A4AJ-01	767	1	1.13937967648706	80	Negative	YES	Deep	Male	high
TCGA-IF-A4AK-01	1590	0	0.329682474777364	82	Negative	NO	Deep	Female	low
TCGA-IS-A3K6-01	858	1	0.742378296184975	55	NA	YES	NA	Female	low
TCGA-IS-A3K7-01	5204	0	0.665880684237531	63	NA	YES	NA	Female	low
TCGA-IS-A3K8-01	4845	0	0.25727253377841	44	NA	NA	NA	Female	low
TCGA-IS-A3KA-01	413	1	0.329585833977311	73	NA	YES	NA	Female	low
TCGA-IW-A3M4-01	2615	0	-0.0149996312278239	48	NA	NO	Deep	Female	low
TCGA-IW-A3M5-01	180	1	2.21179097418624	76	Negative	YES	NA	Female	high
TCGA-IW-A3M6-01	688	0	0.560236112922815	59	NA	NO	Deep	Female	low
TCGA-JV-A5VE-01	499	0	0.202314251043701	60	Negative	NO	Deep	Female	low
TCGA-JV-A5VF-01	32	1	1.85835021109098	69	Positive	YES	Deep	Female	high
TCGA-JV-A75J-01	119	1	1.55505033662281	43	Positive	YES	Deep	Female	high
TCGA-K1-A3PN-02	3080	0	0.360976550190083	64	Negative	YES	Deep	Female	low
TCGA-K1-A3PN-01	3080	0	0.0552638129409077	64	Negative	YES	Deep	Female	low
TCGA-K1-A3PO-01	1622	0	0.858822512711821	42	Negative	NO	Deep	Male	high
TCGA-K1-A42W-01	1891	0	0.262814033912048	65	Negative	NA	NA	Female	low
TCGA-K1-A42X-02	3765	0	-0.680824899331733	62	Negative	NA	NA	Female	low
TCGA-K1-A42X-01	3765	0	-0.42851414731287	62	Negative	NA	NA	Female	low
TCGA-K1-A6RT-01	528	0	0.00467389481987607	48	Negative	NA	Superficial	Male	low
TCGA-K1-A6RU-01	711	1	0.128244962920878	66	Positive	NA	Deep	Female	low
TCGA-K1-A6RV-01	158	0	1.86313923360462	67	Positive	NA	Deep	Male	high
TCGA-KD-A5QS-01	1941	1	1.33661876759389	55	NA	YES	NA	Female	high
TCGA-KD-A5QT-01	499	0	0.458105365324789	69	Negative	NA	NA	Female	low
TCGA-KD-A5QU-01	1073	1	1.04228400361447	41	Negative	NA	NA	Female	high
TCGA-KF-A41W-01	356	0	0.886676700214659	71	Negative	NO	NA	Female	high
TCGA-LI-A67I-01	922	0	1.01751570221918	75	Positive	NO	Deep	Female	high
TCGA-LI-A9QH-01	540	1	0.857757697770943	72	Negative	NO	Deep	Female	high
TCGA-MB-A5Y8-01	773	0	0.997238922552863	60	Negative	NA	NA	Female	high
TCGA-MB-A5Y9-01	252	0	-0.0602608055216605	90	Positive	NA	NA	Male	low
TCGA-MB-A5YA-01	15	0	-0.288310761619104	63	Negative	NA	NA	Male	low
TCGA-MB-A8JK-01	661	0	0.482499765080125	49	Negative	NO	Deep	Male	low
TCGA-MB-A8JL-01	600	0	1.12787575332239	53	Negative	NO	Superficial	Female	high
TCGA-MJ-A68H-01	456	0	-0.64468842493209	57	Negative	NO	Deep	Female	low
TCGA-MJ-A68J-01	547	0	0.196222980022113	55	Positive	NA	Deep	Female	low
TCGA-MJ-A850-01	681	0	0.670455640289466	28	NA	NO	Deep	Male	low
TCGA-MO-A47P-01	352	0	0.421020091702563	37	NA	NA	NA	Female	low
TCGA-MO-A47R-01	318	1	1.29751723404022	75	NA	NA	NA	Female	high
TCGA-N1-A6IA-01	224	1	1.87771770556517	41	NA	NA	Superficial	Female	high
TCGA-PC-A5DK-01	3740	0	-0.510345345288992	63	Negative	NA	NA	Male	low
TCGA-PC-A5DL-01	1142	1	0.15070816112517	67	NA	NA	NA	Male	low
TCGA-PC-A5DM-01	193	1	1.46582420544921	73	Positive	NA	NA	Male	high
TCGA-PC-A5DN-01	1175	1	1.99838916216245	77	NA	NA	NA	Female	high
TCGA-PC-A5DO-01	2464	1	-0.61978884041021	59	Negative	NA	NA	Female	low
TCGA-PC-A5DP-01	550	1	0.255904197216665	72	NA	NA	NA	Female	low
TCGA-PT-A8TR-01	813	0	1.7770212067684	57	Positive	NO	NA	Female	high
TCGA-QC-A6FX-01	637	0	0.811459994418742	68	Negative	NO	Deep	Male	high
TCGA-QC-A7B5-01	398	0	0.986768100012851	75	Positive	NO	Superficial	Male	high
TCGA-QC-AA9N-01	537	0	1.58984921280017	53	Negative	NO	Superficial	Female	high
TCGA-QQ-A5V2-01	56	0	0.746280153267575	42	NA	NA	Superficial	Male	high
TCGA-QQ-A5V9-01	1424	1	0.961790643369885	76	Negative	NO	NA	Male	high
TCGA-QQ-A5VA-01	550	1	0.268331868812986	60	Negative	NO	NA	Female	low
TCGA-QQ-A5VB-01	1478	1	1.1571658708486	53	Positive	YES	Deep	Female	high
TCGA-QQ-A5VC-01	1092	0	1.10500851709089	63	Negative	NO	Superficial	Female	high
TCGA-QQ-A5VD-01	1129	0	0.562306340936009	52	Negative	NO	Superficial	Male	low
TCGA-QQ-A8VB-01	5723	0	0.545080370752437	68	Negative	NO	NA	Female	low
TCGA-QQ-A8VD-01	3964	0	1.12378128705051	56	Positive	NA	NA	Male	high
TCGA-QQ-A8VF-01	3406	0	0.889210222933934	70	Negative	NO	NA	Male	high
TCGA-QQ-A8VG-01	1970	1	1.21357957822412	52	Negative	NO	Deep	Male	high
TCGA-QQ-A8VH-01	320	1	1.62843433490181	31	Positive	NO	NA	Female	high
TCGA-RN-A68Q-01	22	0	0.694222956837268	62	NA	NA	NA	Female	low
TCGA-RN-AAAQ-01	510	0	0.418542866194327	52	NA	NO	Deep	Male	low
TCGA-SG-A6Z4-01	576	0	1.06129113338972	47	Negative	YES	Deep	Male	high
TCGA-SG-A6Z7-01	118	1	2.03392182194937	44	NA	NO	Deep	Female	high
TCGA-SG-A849-01	533	0	0.97115436081788	78	Positive	NO	Superficial	Male	high
TCGA-SI-A71O-06	694	1	1.05293323373945	29	Positive	YES	Deep	Male	high
TCGA-SI-A71O-01	694	1	0.938149447491192	29	Positive	YES	Deep	Male	high
TCGA-SI-A71P-01	771	0	0.258840365161634	50	NA	NO	Deep	Male	low
TCGA-SI-A71Q-01	996	0	1.9338918114327	34	Negative	NO	Deep	Female	high
TCGA-SI-AA8B-01	262	1	1.27910581881657	80	Positive	NO	Deep	Female	high
TCGA-SI-AA8C-01	597	0	1.25916489377669	20	Positive	YES	Deep	Female	high
TCGA-UE-A6QT-01	402	0	-0.451967951077006	50	Negative	NO	Deep	Female	low
TCGA-UE-A6QU-01	408	0	0.447500583647712	90	Negative	NO	Deep	Female	low
TCGA-VT-A80G-01	326	0	1.88118470091258	66	Negative	YES	Deep	Male	high
TCGA-VT-A80J-02	796	0	0.36343350026217	49	Negative	YES	Deep	Female	low
TCGA-VT-A80J-01	796	0	0.566234280523358	49	Negative	YES	Deep	Female	low
TCGA-VT-AB3D-01	379	0	0.463522073010393	71	Negative	NO	Deep	Male	low
TCGA-WK-A8XO-01	363	1	0.744280594789558	66	Negative	NO	Deep	Female	high
TCGA-WK-A8XQ-01	146	1	0.565813586653349	57	Positive	NO	Deep	Male	low
TCGA-WK-A8XS-01	2579	0	0.790981100830391	58	Negative	NO	Deep	Female	high
TCGA-WK-A8XT-01	1262	1	0.737017004794251	40	Negative	YES	Deep	Female	low
TCGA-WK-A8XX-01	1164	1	0.654145338047426	70	Negative	YES	Deep	Male	low
TCGA-WK-A8XY-01	1991	1	0.380023274675601	53	Positive	YES	Deep	Female	low
TCGA-WK-A8XZ-01	1722	1	0.494020101293142	56	Negative	YES	Deep	Female	low
TCGA-WK-A8Y0-01	688	1	0.838008828447091	49	Negative	YES	Deep	Female	high
TCGA-WP-A9GB-01	261	1	0.888342988260016	59	Negative	NA	NA	Female	high
TCGA-X2-A95T-01	1927	0	0.015947845349473	49	Negative	NO	Superficial	Female	low
TCGA-X6-A7W8-01	804	1	0.236002285061868	89	Positive	NO	Deep	Male	low
TCGA-X6-A7WA-01	1092	0	0.705980237267373	90	Positive	NO	Deep	Female	low
TCGA-X6-A7WB-01	550	1	1.93773076431592	58	Positive	NO	Deep	Female	high
TCGA-X6-A7WC-01	1379	0	1.45940557008745	74	Negative	NO	Deep	Male	high
TCGA-X6-A7WD-01	938	0	0.856282142304704	63	Negative	NO	Deep	Female	high
TCGA-X6-A8C2-01	1070	0	1.17764021048992	56	Positive	NO	Deep	Male	high
TCGA-X6-A8C3-01	583	0	0.942185867676078	59	Positive	NO	Deep	Female	high
TCGA-X6-A8C4-01	628	1	1.0998606353872	70	Positive	NO	Deep	Female	high
TCGA-X6-A8C5-01	1547	0	-0.448831139179834	63	Negative	NO	Deep	Female	low
TCGA-X6-A8C6-01	1067	1	1.29764049735444	55	Positive	NO	Deep	Male	high
TCGA-X6-A8C7-01	896	0	0.538892897679229	24	Negative	NO	Deep	Female	low
TCGA-X9-A971-01	831	0	1.11554313716054	52	Negative	NO	Deep	Female	high
TCGA-X9-A973-01	1108	0	1.48853050525852	55	Negative	YES	Deep	Male	high
TCGA-Z4-A8JB-01	133	0	0.913641664837312	24	Negative	NA	Deep	Female	high
TCGA-Z4-A9VC-01	407	0	0.68688404044269	37	Negative	NA	Deep	Male	low
TCGA-Z4-AAPF-01	485	0	0.970553820250847	35	Negative	NA	Superficial	Female	high
TCGA-Z4-AAPG-01	486	0	0.946852397019821	64	Negative	NA	Deep	Female	high
