# Supplementary material for: Novel pyroptosis-associated genes signature for predicting the prognosis of sarcoma and validation
Source: Biosci Rep. 2022 Dec 9;42(12):BSR20221053. doi: 10.1042/BSR20221053 (PMC9742515; doi:10.1042/BSR20221053)
Supplement: Supplementary File [file BSR-2022-1053_supp1.zip › BSR-2022-1053_suppSD2.xlsx]

## Sheet: 30
GAPDH-1
HSKMC	28.99	28.9433
HSKMC	28.93					∆CT	∆∆CT	2^(-∆∆CT）		HSKMC
HSKMC	28.91				HSKMC	-4.45333	0	1		1	1	1
SW982	29.51	29.4967			HSKMC	-4.03333	0	1		SW982
SW982	29.55				HSKMC	-4.22333	0	1		0.526072	0.643197	0.559936
SW982	29.43				SW982	-3.52667	0.926667	0.526072
					SW982	-3.39667	0.636667	0.643197
					SW982	-3.38667	0.836667	0.559936
GENE
HSKMC	24.49	24.7067
HSKMC	24.91
HSKMC	24.72
SW982	25.97	26.06			平均值	∆CT	∆∆CT	2^(-∆∆CT）
SW982	26.1				HSKMC	-4.23667	0	1
SW982	26.11				SW982	-3.43667	0.8	0.574349
CT:
HSKMC					RH30				SW982
PODXL2		GAPDH			PODXL2		GAPDH		PODXL2		GAPDH
31.21		28.29			30.41		28.73		30.94		29.51
31.43		28.93			30.47		28.77		30.98		29.55
31.55		28.91			30.46		28.42		30.91		29.43
LRRC17					LRRC17				LRRC17
29.31					27.66				29.45
29.22					27.46				29.34
29.23					27.61				29.61
GABRA3					GABRA3				GABRA3
23.75					21.72				23.72
23.77					21.98				23.98
23.56					22.04				24.04
RFLNB					RFLNB				RFLNB
27.96					27.51				27.23
27.78					27.34				27.48
27.61					27.25				27.14
SCUBE3					SCUBE3				SCUBE3
24.59					23.55				24.3
24.5					23.41				24.45
24.63					23.29				24.17
IGHG2					IGHG2				IGHG2
21.44					21.31				23.31
21.35					21.48				23.69
21.77					21.7				23.72
HLF					HLF				HLF
24.49					26.11				25.97
24.91					26.18				26.1
24.72					26.11				26.11
